# Supplementary material for: Distinct transcriptomes and autocrine cytokines underpin maturation and survival of antibody-secreting cells in systemic lupus erythematosus
Source: Nat Commun. 2024 Mar 1;15:1899. doi: 10.1038/s41467-024-46053-w (PMC10907730; doi:10.1038/s41467-024-46053-w)
Supplement: Supplementary file 4 — Source data [file 41467_2024_46053_MOESM4_ESM.xlsx]

## Sheet: Figure 1
Figure 1c	CD138 MFI
	Pop2		Pop3		Pop4		Pop5
	Vax-HC	Active SLE	Vax-HC	Active SLE	Vax-HC	Active SLE	Vax-HC	Active SLE
	31.8	57.6	1536	7003	4.93	40.4	1590	10642
	32.14	45.6	1149	8324	31	56.1	387	5498
	58.8	89	1854	5986	45.9	75.3	1291	4397
	48.2	187	2503	9163	8.09	235	1477	7325
	52.2	50.1	2206	9452	34.8	36.6	1013	8908
	50.5	178	1280	10348	61.4	205	1031	3069
	30.1	115	1626	8325	5.38	82.2	1023	7182
	51.6	7.94	2238	7323	69.8	45.4	1050	4637
	39.7	83.9	1982	9131	27.9	30.4	818	9297
	44.5	55.3	2913	8352	47.3	55.6	2131	5675
	38.2	53.2	2506	10152	34.8	35.6	1739	3892
	39.2	112.1	1092	8593	30	27.6	645	5821
	17	32.4	2322	9915	20.4	45.2	1255	9926
	23	102	2033	12025	102	48.2	513	8274
	73.2	66.3	1064	4892	14.9	62.1	1511	4583
	8.2	28.5	2288	6923	34.4	52.4	824	5821
	41.1	62.7	1379	5502	83.6	33.2	350	4210
	30.8	69.3	2529	4362	70.6	26.5	624	5712
	56.5	27.4	1277	2514	42.6	55.7	1632	6201
	42.5	46.3	982	3516	32.5	74.7	1032	2410
	62.1		884		23.6		981
Figure 1d	% of ( B cells + ASCs)
	Total ASCs					CD19+ ASCs					CD19- ASCs
	HC	Vax-HC	Active SLE	Inactive SLE		HC	Vax-HC	Active SLE	Inactive SLE		HC	Vax-HC	Active SLE	Inactive SLE
	1.27195	0.516602	1.8462	3.75887		1.22732	0.489701	1.2133	3.34826		0.0446298	0.0269006	0.632896	0.410601
	0.820661	1.80398	5.1281	6.05029		0.246735	1.69033	3.95323	2.09897		0.573927	0.113645	1.17487	3.95132
	0.692343	1.22813	26.8084	2.51255		0.661449	0.20624	18.7981	0.322786		0.030894	1.02189	8.01028	2.18977
	1.13925	2.52844	16.368	0.446453		1.12572	2.28403	2.499	0.275588		0.0135303	0.24441	13.869	0.170865
	0.970441	2.9369	12.8656	0.959512		0.890849	2.75195	10.5457	0.863179		0.0795923	0.184953	2.31987	0.0963327
	0.538381	1.16639	5.43956	4.28957		0.529581	1.13373	4.74969	2.74088		0.00879968	0.0326602	0.689866	1.54869
	0.375547	1.44619	1.60851	1.26987		0.314975	1.25672	1.43698	0.686201		0.0605721	0.189474	0.171529	0.583665
	0.0646508	1.56817	15.7369	1.69805		0.0578984	0.630164	5.79628	1.13294		0.00675242	0.93801	9.9406	0.56511
	0.638948	1.42153	3.48978	0.995956		0.57634	1.31218	2.8264	0.904688		0.0626075	0.109348	0.669159	0.0912671
	0.383718	0.769912	8.16542	0.686276		0.357436	4.66068	2.73632	0.494174		0.0262821	0.183961	5.4291	0.192102
	0.116332	1.17037	7.03723	14.0908		0.0986465	0.0338597	4.42276	1.75293		0.0177026	0.29108	2.61446	2.8339
	0.985086	0.67205	7.39152	2.65019		0.553203	0.585951	2.66429	1.89415		0.434285	0.0650715	4.72723	0.756036
	0.380203	2.23591	10.0334	3.3801		0.204665	0.879289	9.14977	2.96705		0.175899	0.500578	0.883645	0.413054
	0.567965	0.796137	26.5981	1.30738		0.524106	0.606979	16.8335	0.324388		0.0440905	0.23609	9.7646	0.982994
	1.29434	0.916522	0.826634	0.599044		1.16864	1.73534	0.81136	0.422854		0.12719	0.0366609	0.0152739	0.176189
	1.31168	2.02827	2.76528	6.64783		1.2332	0.560048	0.534941	5.55416		0.0794509	0.0193872	2.23034	1.09367
	1.04191	1.2473	4.63223	4.28491		0.722297	1.15585	3.9668	0.534565		0.321939	0.0925176	0.670149	3.75035
	1.28362	1.39444	24.3486	5.932		0.555964	0.476091	15.6948	0.55005		0.722403	0.922738	8.65385	5.38195
	0.682881	0.569257	3.4396	1.67316		0.412719	0.546383	0.94134	1.40958		0.271282	0.0230003	2.49826	0.26358
		0.631324	1.56759	0.62087			0.622912	1.38087	0.465652			0.0084643	0.186721	0.155217
		1.99074	30.6819	0.963862			1.24519	6.52966	0.890515			0.754954	24.1523	0.0733476
		4.12114	2.42585	3.31216			3.95033	1.48708	1.87263			0.177829	0.938772	1.43953
		0.563945	37.6167	2.39745			0.487998	13.6704	1.95169			0.076319	23.9463	0.445756
		0.955901	26.7539	5.18647			0.940017	20.9087	3.2146			0.0160345	5.84511	1.97187
		1.96788	7.62563	1.58289			1.5395	6.35298	1.23492			0.435073	1.27265	0.34797
		4.36023	2.24297	3.41371			4.13175	0.812318	2.92211			0.238322	1.43065	0.491596
		1.70135	9.30867	5.97661			1.67279	6.1149	0.620604			0.0290475	3.19377	5.356
		7.07571	6.98249	3.50637			6.87809	4.49911	3.00739			0.212215	2.48337	0.498977
		3.8902	31.3387	1.2618			3.8419	26.5503	0.853723			0.0502285	4.78843	0.40808
		3.45118	7.42492	2.43189			3.35916	2.3528	1.10134			0.0952144	5.07212	1.33055
		0.944944	3.41199	6.00523			0.919184	1.55269	4.77246			0.0259994	1.8593	1.23277
		0.583922	2.67333	5.57817			0.573926	2.64131	4.92496			0.0100543	0.0320231	0.653217
		1.93455	8.18038	4.06575			1.86062	7.49335	1.64771			0.075333	0.687031	2.41804
			8.14163	4.30586				1.30133	1.11359				6.84029	3.19228
			25.5418	6.80063				21.2576	5.90017				4.28419	0.900457
			3.31891	6.31893				0.858879	4.70729				2.46003	1.61164
			0.615078	2.11306				0.482845	1.77862				0.132233	0.334436
			4.74534	0.536271				1.58755	0.514066				3.15779	0.0222053
			2.36939	0.946251				2.06909	0.55841				0.300304	0.387841
			4.56077	2.56953				0.993349	2.07365				3.56742	0.495874
			44.106	0.0283717				37.954	0.0201754				6.15199	0.00819626
			0.321373					0.159289					0.162084
			17.2202					15.654					1.56629
			1.08585					0.603386					0.482459
			2.92603					1.50593					1.4201
			3.22664					2.17417					1.05246
			3.05482					2.71421					0.340607
			6.67447					5.21943					6.24212
			5.37594					4.59184					0.784103
			3.80571					2.23478					1.57092
			8.68969					4.13925					4.55044
			1.7867					1.18971					0.596989
			1.61964					1.278					0.341642
			1.51841					0.263247					1.25516
			11.4722					3.00345					8.46873
			7.08165					2.73085					4.3508
			3.57066					1.2906					2.28006
			1.01338					0.621141					0.392234
			5.04988					1.97243					3.07745
			0.955153					0.758809					0.196343
			0.768139					0.342521					0.425618
			2.10864					1.78823					0.320409
			3.74634					1.63817					2.10817
	Count per ul blood
	Total ASCs					CD19+ ASCs					CD19- ASCs
	HC	Vax-HC	Active SLE	Inactive SLE		HC	Vax-HC	Active SLE	Inactive SLE		HC	Vax-HC	Active SLE	Inactive SLE
	0.914993	2.08723	29.1901	1.77229		0.828032	1.91705	23.9062	0.403342		0.0869094	0.170294	5.28383	1.54399
	0.668392	1.76124	2.80152	0.757795		0.629512	1.66948	2.42479	0.318103		0.037843	0.0909459	0.376733	0.354452
	0.933495	0.712198	3.0969	0.481897		0.242404	0.63443	2.46636	1.36825		0.0930951	0.076043	0.630544	0.163793
	0.725619	0.976522	8.09327	1.50916		0.655951	0.851854	5.09206	0.384829		0.069595	0.124994	3.00121	0.140909
	0.401702	2.05065	19.599	0.545474		0.335051	1.98259	17.8921	0.738485		0.0667095	0.0680951	1.7069	0.160645
	1.00075	2.61261	29.6507	0.83749		0.95797	2.37705	18.5821	0.221675		0.0426895	0.235959	11.0685	0.0990056
	0.804402	1.96741	4.59211	0.907204		0.674806	1.72979	3.92941	0.472105		0.129405	0.241596	0.662694	0.685525
	0.391293	5.32785	5.12588	2.06572		0.341042	1.93523	1.38468	1.72788		0.0509596	0.393056	3.7412	0.337837
	0.778329	3.25449	17.2513	2.44936		0.71196	3.09492	3.69602	0.312289		0.0670513	0.158695	13.5553	2.13707
	0.873821	0.533942	5.91	1.54243		0.623201	0.470451	2.15978	1.42378		0.257105	0.0601204	3.75021	0.118649
	0.873024	2.43902	5.28787	2.7573		0.595952	2.36404	4.1181	1.69158		0.277095	0.0740424	1.16977	1.06572
	0.780421	1.26324	3.76371	3.01031		0.392052	1.20114	3.14242	2.342		0.389023	0.0619584	0.621283	0.668315
	0.782322	3.86304	1.21442	8.05343		0.53796	3.31895	1.42982	0.705333		0.244942	0.544052	0.784598	5.3481
	0.758521	2.09742	4.34505	1.69972		0.482959	1.37201	2.81063	1.4636		0.275957	0.725053	1.53441	0.236122
		0.762415	19.74	1.84215			0.618051	16.6877	0.825993			0.143029	3.05232	1.01616
		0.635325	4.05691	2.37924			1.58205	1.81861	2.10052			0.0549596	2.23829	0.278723
		1.17425	36.083	4.22672			1.01795	35.6473	1.66117			0.156052	0.435656	2.56555
			7.78915	1.12014				7.11034	0.295887				0.678808	0.824257
			7.91482	3.85896				1.24034	3.34403				6.67448	0.514963
			2.68447	1.34529				2.08354	0.817611				0.600927	0.527678
			4.66672	5.04722				1.56162	2.74301				3.1051	2.30395
			27.0527	4.38804				24.4607	4.05502				2.5922	0.33299
			0.952824	4.97503				0.488782	3.46289				0.464041	1.51189
			5.69597	3.67124				3.8931	1.80195				1.80287	1.86849
			0.307071	5.32501				1.14695	4.14304				0.160125	1.18223
			9.82608	5.16285				2.39992	4.65323				7.42616	0.509325
			3.44603	4.11205				2.74096	2.91201				0.705071	1.20414
			0.739599					2.3319					0.407701
			3.86547					3.26759					0.597882
			4.67916					1.97276					2.7064
Figure 1e	% of ( B cells + ASCs)
	Pop2					Pop3					Pop4					Pop4
	HC	Vax-HC	Active SLE	Inactive SLE		HC	Vax-HC	Active SLE	Inactive SLE		HC	Vax-HC	Active SLE	Inactive SLE		HC	Vax-HC	Active SLE	Inactive SLE
	0.805053	0.308808	0.749376	1.91303		0.367338	0.157561	0.387936	1.22807		0.0223249	0.00933538	0.47694	0.30922		0.0206076	0.0161996	0.1298	0.0955772
	0.214552	1.14307	1.60725	1.58696		0.025478	0.484371	2.18513	0.273429		0.563753	0.0585441	0.994346	3.28775		0.00809214	0.0474981	0.166888	0.633547
	0.397662	0.117091	14.4718	0.268989		0.232101	0.0212893	3.44436	0.0338726		0.0221872	0.803904	6.57449	1.88433		0.00792399	0.129055	1.94546	0.209823
	0.62871	1.6317	1.57308	0.198424		0.455521	0.607584	0.736758	0.0275588		0.00721716	0.132857	9.87169	0.126988		0.00631501	0.0966234	5.15547	0.0220848
	0.459298	2.19958	9.08279	0.512185		0.389199	0.446866	1.16312	0.321427		0.0496934	0.109436	2.01687	0.045826		0.0270391	0.0721285	0.301497	0.0496448
	0.304389	0.597261	1.37363	1.84696		0.199993	0.476645	2.94872	0.843761		0.00640033	0.00582253	0.172128	0.915716		0.00160008	0.0242605	0.504088	0.627764
	0.254403	0.808167	0.831516	0.481129		0.0530006	0.40215	0.542984	0.169578		0.0500023	0.0987913	0.0796532	0.543457		0.00909132	0.0910429	0.0876185	0.0317347
	0.0399398	0.5657	3.00578	0.616731		0.0160909	0.0342051	2.4037	0.385796		0.00603448	0.788855	5.85062	0.319681		0.000431034	0.0889786	4.89064	0.199459
	0.452881	0.853571	1.39036	0.705657		0.109417	0.297036	1.14394	0.105636		0.0562064	0.0277755	0.130456	0.0663156		0.00526935	0.0767911	0.521825	0.0173113
	0.186603	2.45362	0.686153	0.275624		0.14258	1.95978	1.92164	0.171221		0.0216884	0.0853242	1.72289	0.10042		0.00328612	0.0989761	3.80746	0.0864726
	0.0758819	0.0253948	2.33462	1.43078		0.0168626	0.00470274	1.94009	0.365824		0.0157385	0.0591442	2.37093	0.499672		0.00140522	0.222928	0.216178	0.24574
	0.402136	0.359406	1.81353	1.39051		0.125535	0.197588	0.717592	1.4788		0.385115	0.0181465	3.35667	0.104483		0.0319156	0.0309558	1.40434	0.281788
	0.146658	0.421877	5.86273	0.147449		0.0525342	0.423389	2.94343	0.135981		0.148847	0.245098	0.490887	0.56256		0.0229837	0.211558	0.356705	0.322645
	0.319997	0.321091	4.87105	0.241631		0.180049	0.213349	11.2481	0.140951		0.0372929	0.186828	0.994234	0.0353		0.00601499	0.028469	9.64625	0.131114
	0.700434	0.993454	0.251316	3.91594		0.408274	0.587858	0.542171	1.39683		0.120797	0.0258079	0.0056338	0.8513		0.00655486	0.00679154	0.00942579	0.198945
	0.810602	0.434902	0.441539	0.0867618		0.329836	0.0603538	0.067929	0.43101		0.0588993	0.0156974	1.71091	2.27101		0.0169336	0.00184676	0.49214	1.41029
	0.557872	0.394747	2.06018	0.322443		0.070468	0.692834	1.78428	0.161221		0.311234	0.0533989	0.19882	4.7409		0.0117447	0.0365005	0.453922	0.350807
	0.392445	0.250209	6.23449	1.0887		0.0735835	0.152905	8.18859	0.1719		0.711307	0.907006	5.7725	0.183845		0.00817595	0.0173756	2.9202	0.0689417
	0.24388	0.154403	0.622318	0.294433		0.11256	0.358356	0.229157	0.142416		0.25326	0.0163694	1.70511	0.0849413		0.01876	0.0057514	0.654393	0.052888
		0.317269	0.964002	0.579258			0.272009	0.384298	0.289629			0.00395034	0.128339	0.0395238			0.00349887	0.0478552	0.0329365
		0.91012	5.21743	1.41478			0.321485	0.72114	0.263983			0.73353	25.489	1.08391			0.0181118	3.22639	0.150659
		1.33245	0.731079	1.35534			2.43267	0.648002	0.469851			0.0348786	0.620597	0.305561			0.137748	0.25998	0.136141
		0.215722	8.40939	2.67391			0.243125	4.58415	0.395359			0.0513069	13.5383	1.72507			0.0215722	16.1273	0.247515
		0.556773	7.6805	0.72133			0.329376	12.6943	0.445493			0.00740171	3.63037	0.20094			0.00781292	2.51647	0.133188
		1.11946	4.27327	1.83731			0.343848	1.8334	0.909041			0.300216	0.618066	0.245632			0.112011	0.604835	0.231833
		2.50087	0.472842	0.27269			1.43406	0.29098	0.231316			0.151892	1.09471	5.34515			0.0755896	0.319803	0.202679
		0.983749	4.3038	1.61533			0.630928	1.65531	1.18401			0.0186788	1.87085	0.24649			0.0103771	1.18688	0.207391
		2.21621	2.96552	0.493452			4.46414	1.46098	0.300511			0.0652924	1.74242	0.210876			0.138047	0.735688	0.168015
		2.66219	13.668	0.473333			1.08799	10.8651	0.587008			0.0314086	1.46003	1.23329			0.0175888	3.25296	0.0887663
		2.24589	1.39513	3.3072			1.02073	0.886734	1.1823			0.070443	4.57923	0.810204			0.023481	0.664259	0.385029
		0.524607	0.81927	2.47311			0.353325	0.551903	2.26651			0.0143482	1.24219	0.336402			0.0107612	0.477381	0.296645
		0.176355	2.06609	1.09804			0.380555	0.514778	0.461674			0.000773485	0.0245669	2.45104			0.00928182	0.00698472	0.0174978
		0.818733	5.1561	0.593912			0.921263	1.82871	0.445434			0.0467417	0.566313	1.84049			0.0256325	0.105124	1.15031
			0.513546	4.71507				0.691715	1.06815				3.63565	0.710985				3.32627	0.1877
			15.9244	2.02422				4.78045	0.945177				2.74989	0.0749892				1.56855	0.254509
			0.385711	0.774562				0.343103	0.0814196				1.41392	0.0131351				0.678223	0.00835871
			0.356639	0.422857				0.0932366	0.101529				0.118919	0.179387				0.0110044	0.00611546
			0.882183	0.184783				0.607342	1.00562				1.7703	0.386827				1.28803	0.0906081
			1.426	0.998682				0.459011	0.00315241				0.223687	0.00504426				0.0420153	0.0018916
			0.570096	0.0145011				0.259134	0.53215				2.2483	0.79013				1.00322	0.220492
			16.6564	1.12294				20.0262	0.520122				3.62339	0.990133				2.48686	0.240132
			0.102001					0.0391236					0.127358					0.0195936
			8.6607					5.4887					1.03814					0.48507
			0.514873					0.0598399					0.399614					0.0288123
			1.34105					0.0756635					1.24581					0.118567
			0.98817					1.11577					0.675784					0.308901
			2.32038					0.351251					0.160205					0.128164
			3.01826					1.42589					0.538595					0.221934
			1.41317					0.670435					1.26878					0.253756
			3.24379					0.831506					2.556					2.0965
			0.886956					0.255853					0.523358					0.0557677
			0.967987					0.227762					0.222194					0.114271
			0.109511					0.105299					0.556646					0.533185
			1.57558					1.03397					4.35718					4.46477
			0.79587					0.15057					1.62888					0.484262
			0.308096					0.268501					0.21987					0.1354
			0.541193					1.40672					2.48254					0.688729
			0.394997					0.323389					0.105308					0.0798491
			0.273612					0.0547223					0.350092					0.0549562
			0.617003					1.08679					0.0868753					0.225876
			1.31207					0.189871					1.91612					0.188742
			2.40894					1.79894					2.04914					1.19209
			3.60128					2.29413					2.30113					1.40239
	Count per ul blood
	Pop2					Pop3					Pop4					Pop4
	HC	Vax-HC	Active SLE	Inactive SLE		HC	Vax-HC	Active SLE	Inactive SLE		HC	Vax-HC	Active SLE	Inactive SLE		HC	Vax-HC	Active SLE	Inactive SLE
	0.578028	1.42706	21.1924	0.202762		0.250196	0.49014	2.71385	0.505113		0.0459018	0.102958	0.633761	1.38929		0.0410599	0.0710529	0.687146	0.1547
	0.350216	0.47706	0.77059	0.298229		0.280968	1.3806	1.6542	0.122414		0.0209518	0.033892	4.59668	0.334896		0.0180985	0.0570592	0.280837	0.019556
	0.451204	0.409596	1.35309	0.19569		0.390877	0.157013	1.11327	0.178155		0.0904968	0.038013	0.0958956	0.100862		0.00301149	0.038043	0.504435	0.062931
	0.25813	1.38706	2.78101	1.19009		0.396095	0.442586	0.757776	0.147458		0.0232574	0.0250592	0.126109	0.11174		0.0466049	0.100139	0.25078	0.029169
	0.229843	1.7352	11.9117	0.237371		0.105051	1.74305	2.31105	0.380604		0.0351507	0.034114	2.75043	0.0863167		0.0316143	0.0340593	0.718339	0.0743283
	0.751206	1.14496	5.61533	0.357881		0.198059	0.990592	5.98039	0.106353		0.0148959	0.118059	0.988558	0.0267802		0.0278059	0.118013	10.0343	0.0722254
	0.277013	1.57297	2.10571	0.115322		0.397013	0.210149	12.9668	0.173933		0.116406	0.352924	0.286341	0.435661		0.0130593	0.0431139	0.460843	0.249864
	0.141029	0.37897	1.01202	1.27359		0.195985	3.20592	1.82371	0.454294		0.0290982	0.127096	0.201851	0.273841		0.022106	0.0320139	1.0376	0.16151
	0.283101	0.318696	3.2472	0.949188		0.419896	1.95049	0.372659	0.25996		0.244802	0.0322019	0.0599886	1.31837		0.0120587	0.028014	1.52304	0.0639955
	0.346104	0.519617	1.39781	1.47368		0.339953	0.792059	0.44882	0.474594		0.2521	0.042013	2.7036	0.0647174		0.0250586	0.032013	2.03875	0.818704
	0.291902	0.779516	1.55237	1.44782		0.250796	0.822013	0.761975	0.217896		0.381109	0.0170593	12.0323	0.931999		0.00806988	0.0450596	0.478894	0.0539312
	0.210139	0.95056	2.19898	0.381617		0.17208	2.53916	2.56574	0.894175		0.0519052	0.522052	1.71146	0.401916		0.014152	0.0220497	0.30728	0.133724
	0.250194	0.32907	0.266081	0.844556		0.288069	0.422106	0.943447	0.323716		0.230859	0.670597	0.690874	5.07965		0.0280149	0.0550972	0.177387	0.266399
	0.192914	0.288086	1.88298	0.368721		0.290682	0.289583	0.163742	0.619046		0.24785	0.131914	0.314002	0.128231		0.0150493	0.0120592	0.455529	0.268448
		0.239863	9.2971	1.09604			0.259895	0.927657	0.457272			0.035053	1.07889	0.947932			0.0210492	2.10675	0.107891
		0.230524	1.08661	1.16946			0.497995	7.39056	1.00448			0.123102	1.61691	0.148113			0.0331095	0.621387	0.0682279
		1.5206	28.5371	0.169078			0.238943	0.732086	0.491707			0.218701	0.339213	2.54736			0.0210149	0.096443	0.130609
			5.24876	2.72637				7.11017	0.826809				0.57253	0.507235				0.106278	0.0181855
			0.528494	0.527678				1.86158	0.61763				3.48554	0.407407				0.0508982	0.317022
			1.65173	0.0362993				0.711849	1.28993				0.550029	0.510282				1.30773	0.107556
			0.924882	1.52304				0.431814	1.22056				1.79737	0.0126258				0.825429	0.017396
			14.9721	2.2231				0.636738	1.83205				1.76657	1.98053				0.065945	0.0473469
			0.462678	1.52911				9.48857	1.93411				0.914559	0.178951				0.040326	0.324097
			1.82849	0.938095				2.06461	0.863851				0.423715	1.24953				0.56557	0.153055
			0.116964	2.45106				1.13059	1.69195				0.681671	1.01969				0.721551	0.26216
			1.44901	1.76096				0.950911	2.89199				0.0879699	0.539686				3.75836	0.84917
			1.50709	1.89196				0.238119	1.01851				3.6678	0.15957				0.119608	0.641843
			0.276581					1.23387					0.352385					0.304062
			1.18331					2.08428					0.166078					0.0553162
			1.72337					0.249391					2.46372					0.431804

## Sheet: Figure 2
Figure 2
	Pop2					Pop3					Pop4					Pop5
	HC	Vax-HC	Active SLE	Inactive SLE		HC	Vax-HC	Active SLE	Inactive SLE		HC	Vax-HC	Active SLE	Inactive SLE		HC	Vax-HC	Active SLE	Inactive SLE
	66.2429	62.779	43.0623	53.9758		30.226	32.0312	22.2924	34.6498		1.83616	1.89732	27.2336	8.68878		1.69492	3.29241	7.41166	2.68562
	73.7374	65.9453	32.5357	28.2039		9.59596	27.944	44.2336	4.85946		16.6667	3.37365	19.8921	56.122		0	2.73711	3.33862	10.8147
	60.2641	66.1088	56.1933	52.9412		35.1741	24.6165	13.3742	7.35294		3.36134	5.3696	23.4835	33.8235		1.20048	3.90516	6.94902	5.88235
	57.272	77.7875	10.3133	55.1335		41.4955	15.8033	4.83029	34.5996		0.657354	3.86304	55.7441	4.92813		0.575185	2.54609	29.1123	5.33881
	78.1936	54.1008	72.6013	43.8677		18.8917	43.1752	9.29719	20.0404		2.267	0.527241	15.7474	21.4126		0.647715	2.19684	2.35404	14.6793
	49.6448	57.7348	27.5061	39.3548		42.0679	28.7293	59.0465	13.871		5.36701	7.0442	3.42298	44.1935		2.92028	6.49171	10.0244	2.58065
	59.4067	68.0104	53.9425	40.6082		39.032	23.6671	35.2248	25.4025		1.24902	2.21066	5.15844	20.9302		0.312256	6.11183	5.67428	13.059
	69.4215	52.2948	19.9283	78.8582		14.4628	33.4403	15.9365	11.8049		13.6364	4.2015	34.9336	7.4041		2.47934	10.0196	29.2016	1.9328
	63.908	55.0274	43.6916	43.5165		25.7471	36.5631	35.9479	27.033		9.65517	3.10786	4.0721	15.8242		0.689655	5.30165	16.2884	13.6264
	72.6079	54.3121	8.7543	56.4103		17.5422	29.6013	24.5173	14.4231		9.00563	10.1013	20.7882	19.5513		0.844278	5.89053	45.9402	9.61538
	52.6902	70.1863	34.362	42.7326		40.2597	26.087	28.5552	45.4457		6.12245	2.95031	33.9841	3.19767		0.927644	0.776398	3.09863	8.62403
	71.4286	78.5888	25.6617	12.7119		15.873	20.4866	10.154	11.7232		11.1111	0.827251	45.252	48.0226		1.5873	0.0973236	18.9323	27.5424
	68.9781	33.5247	60.7772	44.0367		21.5328	58.8404	30.5137	25.6881		5.10949	4.53502	5.04391	6.42202		4.37956	3.09989	3.66518	23.8532
	65.1445	28.8668	18.9383	61.6535		33.2712	66.9975	43.7319	21.9921		1.11836	3.06038	3.48805	13.2565		0.465983	1.07527	33.8418	3.09798
	61.4679	53.1681	31.0825	2.13646		22.0183	45.5835	67.0552	10.6134		12.844	0.662001	0.696677	53.8249		3.66972	0.586344	1.16559	33.4252
	58.893	33.8379	45.8549	71.9697		33.1365	61.7782	39.714	11.3636		6.86347	0.88575	4.3956	12.1212		1.10701	3.49815	10.0356	4.54545
	56.6667	40.5702	27.8779	51.2535		33.0303	45.7237	36.6158	24.7911		9.77273	9.64912	23.5784	14.7632		0.530303	4.05702	11.9279	9.1922
	66.6465	61.7701	19.7434	61.5385		27.1186	36.542	7.27014	30.7692		4.84262	0.821168	52.7441	4.1958		1.39225	0.866788	20.2423	3.4965
	79.8319	59.6875	63.2479	48.8604		10.084	18.3333	25.2137	9.11681		9.2437	16.0069	8.40456	36.8946		0.840336	5.97222	3.1339	5.12821
	70.5882	60.0822	32.4723	59.8404		13.2353	34.4526	28.7823	20.7447		16.1765	3.64913	27.3063	13.4309		0	1.816	11.4391	5.98404
	56.5217	59.8485	23.6516	53.4466		26.087	38.3838	12.893	7.90251		15.2174	1.13636	28.9588	33.8011		2.17391	0.631313	34.4967	4.84983
		32.1951	29.3571	48.0954			64.8509	48.5211	29.7037			0.948509	13.0653	13.3513			2.00542	9.05647	8.84956
		70.0728	58.4258	57.0332			28.6376	25.067	28.2182			0.82672	8.3429	7.58738			0.462963	8.16431	7.16113
		66.8311	21.9101	49.6878			30.374	13.4831	36.4204			2.09618	50.193	7.54422			0.698726	14.6067	6.34755
		58.0933	48.2533	42.1283			39.1261	18.559	25.656			1.58888	20.3057	17.93			1.19166	12.8821	14.2857
		31.105	43.3362	20.0158			67.1214	21.3497	24.8227			0.136426	24.8302	51.4578			1.63711	10.4839	3.7037
		45.1747	47.0978	58.328			50.8319	37.4395	20.8519			2.57903	4.79014	14.1132			1.41431	10.6725	6.70693
			19.2182	46.0668				12.215	42.2184				59.8806	6.22524				8.68621	5.48953
			26.7843	27.6684				18.0433	11.6333				39.8557	60.2681				15.3168	0.43025
			79.0876	15.0943				19.7051	11.3208				0.940092	45.283				0.267281	28.3019
			67.3856	70.6503				23.8996	16.0051				7.35035	10.5574				1.36444	2.78716
			6.67727	32.9432				8.99387	41.4716				44.0382	5.48566				40.2907	20.0995
			64.1123	37.8179				19.2463	46.1482				10.5969	3.6491				6.04451	12.3848
			13.9271	80.4269				12.3887	15.4859				49.7976	2.49773				23.8866	1.58946
			61.5291	39.2241				16.0856	21.5517				20.4893	37.931				1.89602	1.2931
			19.8187	40.2797				13.6442	40.5594				38.5147	15.5245				28.0225	3.63636
			66.3282	58.9744				21.3502	12.8205				10.3732	20.5128				1.94841	7.69231
			14.3791					6.53595					54.6841					24.4009
			39.2683					47.2127					8.0168					5.5022
			35.4369					13.5922					44.1748					6.79612
			55.3443					35.0744					6.53011					3.05119
			51.4321					5.97758					39.726					2.86426
			48.5586					2.73973					44.4694					4.23226
			32.1015					36.2468					21.7224					9.92931
			78.4173					11.8705					5.39568					4.31655
			58.0579					27.4277					10.2789					4.23554
			39.4495					18.7156					34.8624					6.97248
			38.0901					9.76395					28.6481					23.4979
			51.6129					14.8883					30.273					3.22581
			63.2231					14.876					14.4628					7.43802
			8.48287					8.15661					42.5775					40.783
			14.7465					9.67742					37.3272					38.2488
			26.4286					5.09826					52.8571					15.7143
			33.1117					28.8564					23.5372					14.4947
			10.7773					28.0135					47.9159					13.2933
			43.734					35.8056					11.6368					8.82353
			37.3961					7.47922					47.6454					7.47922
			30.6122					53.9205					4.29646					11.1708
			36.8308					5.32983					52.653					5.18642

## Sheet: Figure 3
Figure 3a
	BLIMP-1
	Pop2			Pop3			Pop4			Pop5
	Vax-HC	Active SLE	Inactive SLE	Vax-HC	Active SLE	Inactive SLE	Vax-HC	Active SLE	Inactive SLE	Vax-HC	Active SLE	Inactive SLE
	88.9	74.6	85.5	99.3	89.8	86.2	75.7	29.2	62.5	96.7	80.9	89.7
	98.9	96.2	78.4	99	100	93.4	88.9	86.3	85.9	89.5	82.4	86.7
	90.3	92	78.7	93.8	87.1	88.7	73.9	82.8	58.3	89.2	83.3	87.2
	85.3	90.4	96	89.7	94.7	95.7	60.3	86.1	61.5	95.5	92	96.3
	86.2	99.4	88.9	95.2	98.1	89.3	70.2	88.9	37.8	92.4	95.8	82.1
	95.4	60.6	87.7	92.1	74.2	87.6	62.5	48.4	78.3	91.2	77	72.7
		57.8			89.4			43.2			90.9
	BCMA
	Pop2			Pop3			Pop4			Pop5
	Vax-HC	Active SLE	Inactive SLE	Vax-HC	Active SLE	Inactive SLE	Vax-HC	Active SLE	Inactive SLE	Vax-HC	Active SLE	Inactive SLE
	86.3	72.2	84.3	76.4	60.2	79.2	50	54.5	60.8	53.8	31.9	78.9
	86.5	90.1	87.3	83.6	79.5	82.7	69.2	84.5	39.4	65.1	65.5	65.2
	89.3	96.7	94.9	79.6	96.5	85.7	40	84.7	40.2	53.5	88.4	83.3
	87.3	96.8	94.1	76.9	97.2	89.5	61.9	6.32	13.6	83.3	72	40.4
	79.2	92.5	63.8	82	89.6	58	63.8	58.4	8.64	85.7	72.5	38
	IL-6R
	Pop2			Pop3			Pop4			Pop5
	Vax-HC	Active SLE	Inactive SLE	Vax-HC	Active SLE	Inactive SLE	Vax-HC	Active SLE	Inactive SLE	Vax-HC	Active SLE	Inactive SLE
	94	88	72.8	97.6	89.2	72.6	53.8	57	30.6	80.2	76.7	60.4
	91.7	84.7	92.6	87.8	89.1	93.3	26.1	69	75.4	98.5	81.1	86.7
	91.2	87.2	92.6	94.1	87.5	82.4	49.6	56.2	87.1	89.8	76.9	92.9
	89.5	90	80.2	91.4	96.4	72.7	59	76.9	26.2	92.7	91.7	51.4
	92.2	94.8	91.1	89.7	96.2	96.3	39.2	82.6	61.8	88.6	92.5	86.7
Figure 3b
	Ki-67
	Pop2			Pop3			Pop4			Pop5
	Vax-HC	Active SLE	Inactive SLE	Vax-HC	Active SLE	Inactive SLE	Vax-HC	Active SLE	Inactive SLE	Vax-HC	Active SLE	Inactive SLE
	90.9	70.4	87.6	89.5	73.6	84.3	70.7	69.9	82.5	98.4	71.1	86.5
	89.7	88.1	84.9	87.7	80.6	73.6	65.3	68.6	70.8	93.9	81.5	84.6
	90.8	93.2	66.7	95.8	94.2	68.2	74.4	88.1	61.9	96.6	91.7	72.2
	89.8	95.1	66.1	86.1	97.5	41.1	81.8	92.9	57.1	89.7	97.6	42.2
	88.5	87.7	79.2	84.5	79.1	57.1	80	81.4	71.4	91.4	88.3	80.8
	91.4	91	78.5	92.8	86.6	60	78.4	68.9	60	95.7	92	66.7
	79.2	90.7	86.4	82	89.9	74.2	63.8	90.5	73.6	85.7	94.3	84.8
	86.6	97.5	92.7	81.2	98.5	85.4	87.5	94.4	66.7	84	98.1	71.4
	93.8	84.2	68.5	87.9	88.8	59	96	62.5	72.3	98.3	74.7	75.6
	86.9	83	46.9	81.2	83.1	41.6	83.3	62.9	30	87.4	77.4	46.2
		99	88.6		99.2	81.9		93.5	59.9		95.3	83
		89.7	91.2		85.5	82.2		86.9	82		84.9	83.3
		93.1	68.6		84.1	55.4		93.1	60		92.5	67.2
		93.7	80.6		85.9	83		92.5	58.5		91.5	75.5
		92.7	93.3		96.4	86.9		73.8	79.2		95.4	83
		91.2	76.5		81.3	61.3		72.5	45.5		83.8	67
		98.6	82.8		97.8	88		83.4	71.2		100	87.9
		78.6	70.1		75.6	59.5		81.8	68.5		89.1	65.1
		97.3	86.5		97.8	84.2		95.2	71.7		97.2	82.2
		85.3	86.5		85.7	77.2		74.1	45.5		89	75.6
		88.1	94.3		78.8	75.7		73.3	56.4		75	82.9
		83.3			68.6			72.6			84.2
		97.2			93.4			89.5			97.7
		87.3			81.4			64.8			85.7
		93.4			87.3			88.8			87
		85.6			72.2			68.6			77.8
		83.3			63.9			65.8			74
		94.4			91.2			68.8			94.4
	HLA-DR
	Pop2			Pop3			Pop4			Pop5
	Vax-HC	Active SLE	Inactive SLE	Vax-HC	Active SLE	Inactive SLE	Vax-HC	Active SLE	Inactive SLE	Vax-HC	Active SLE	Inactive SLE
	94.3	96.9	74.9	89.7	90.5	70.7	85.3	89.5	58.3	96.6	95.4	58.3
	95.8	98.4	96.8	97.7	97.8	81.3	86.7	88.1	80.2	100	90.6	60
	86.4	93.6	84.2	88.4	86.6	78.4	70.2	91.3	76.1	93.3	88	76.7
	92.7	98	86.3	91.8	96.6	80.3	87.6	89.1	58.6	83.8	83.3	75.4
	92.7	99.1	87.7	91.8	98.7	93.5	89.5	96.3	79	78.6	93.9	86.5
	84.6	90.6	87.5	83.6	96.3	79.6	87.5	87.7	71.6	87	92.8	79.2
	92.1			93.7			87.5			96
	Ki-67 & HLA-DR
	Pop2			Pop3			Pop4			Pop5
	Vax-HC	Active SLE	Inactive SLE	Vax-HC	Active SLE	Inactive SLE	Vax-HC	Active SLE	Inactive SLE	Vax-HC	Active SLE	Inactive SLE
	82.9	90.5	62.9	79.4	84.7	62.5	71.4	83	69	83.3	86.7	67.9
	86.7	88.8	61.8	83	77.3	58.1	76.5	81	57.5	87.5	86.7	63.6
	78.2	95.8	67.1	76.4	95.9	66.9	74.2	90.7	61.4	82.9	90.4	51.1
	83.9	84.1	68.2	84.2	80.3	65.3	77.4	69.8	65.9	85.9	78.9	62.9
	78.2	96.1	62	77.4	86.8	69.2	69.5	80.8	62.2	78.2	84.8	65.1
	82.5	89.6	73	82.9	89.4	80.7	67.2	77.5	66.2	84.1	82.4	71.6
Figure 3c
	CXCR4
	Pop2			Pop3			Pop4			Pop5
	Vax-HC	Active SLE	Inactive SLE	Vax-HC	Active SLE	Inactive SLE	Vax-HC	Active SLE	Inactive SLE	Vax-HC	Active SLE	Inactive SLE
	22.7	96.8	6.98	6.25	100	27.5	4.01	90.3	45.8	7.29	99.3	65.8
	32.8	91.6	13.5	33.3	97.8	46.7	13.3	95	14.8	34.3	95.5	38.5
	28.6	57.8	18.8	22.7	67.1	9.52	11.4	39.3	30.9	30.8	58.5	37.3
	20.5	72.2	32.9	29.6	77.1	35	11.1	81.6	33.3	34.3	80.8	36.7
	7.76	24.3	11.9	18.8	38.6	11.8	9.65	17	10.9	16.7	36.2	11.7
	3.79	66.2	9.54	2.22	86.4	9.34	3.18	28.1	2.94	5.26	44.1	5.95
	17.3	22.2	28.8	16	24.5	30.5	8	5.68	17.3	0	14.2	32.1
	25.9	88.5	8.94	27.4	100	1.01	8.1	88.5	2.6	7.35	98.8	0.59
		27.8	28.3		44.1	25.7		29.7	29.9		35.6	29.3
		73.6	37		85.2	48.5		78.9	44.4		88.6	54.8
		40.9	26.2		56.4	87.5		25.7	33		45.2	24.1
		86.5	20		98	20.9		83.7	10.3		96.8	35.7
		87.4	13.1		87.1	19.5		82.7	10.3		90.1	15.7
		69.8			78.4			66.5			73.2
		82.4			89.6			68.7			78.9
		63.6			83.3			42.6			54.5
		60.3			59.7			41.6			42
	CXCR3
	Pop2			Pop3			Pop4			Pop5
	Vax-HC	Active SLE	Inactive SLE	Vax-HC	Active SLE	Inactive SLE	Vax-HC	Active SLE	Inactive SLE	Vax-HC	Active SLE	Inactive SLE
	25.7	81.6	12.5	32.6	85.1	12.5	56.4	66	18.1	35.7	80.7	6.9
	47.5	37.4	9.52	46.4	44.3	9.75	63.2	19	10	54.2	54.6	12.2
	44.5	68.6	14.9	63.6	91.7	27.8	77.8	68.7	38.6	77.8	90	36.4
	22.4	76.5	44.4	75.7	91.7	50	12.3	61	44.7	41.7	80.2	25
	20.9	42.7	37.2	21.1	56.7	37.8	15	36.5	44.9	28.6	60.2	43.4
	37.3	21.9	10.9	81.2	40.3	16.7	21.3	24.7	47.3	55.6	25.8	50
	24.3	45.4		41.2	56.6		8.33	32.9		33.3	46.7
		79.3			92.4			77.4			90.6
		57.1			35.8			37.5			60
		70.4			88.9			55.2			85.2
		50.2			71.3			41.6			56.5
		68.5			79.2			45.8			60.4
		55.5			77.2			37.2			53.3
	CXCR4 & CXCR3
	Pop2			Pop3			Pop4			Pop5
	Vax-HC	Active SLE	Inactive SLE	Vax-HC	Active SLE	Inactive SLE	Vax-HC	Active SLE	Inactive SLE	Vax-HC	Active SLE	Inactive SLE
	1.45	60.3	3.45	14.3	91.7	2.7	2.38	62.1	2.28	2.7	89.4	2.53
	5.26	67.8	7.5	8.62	84.2	12.5	9.17	56.6	8.51	8.24	74	3.45
	8.12	78.5	3.68	7.67	85.1	8.33	6.86	62.3	10.23	9.53	80.5	9.24
	2.15	56.3	5.47	5.24	88.9	11.6	8.56	34.3	6.55	11.56	85.2	10.25
	7.86	38.8	8.11	9.17	60.5	12	10.58	29.3	9.43	13.25	46.8	12.28
	5.21	44.8	5.77	9.14	63.2	9.23	7.28	21.7	7.52	9.16	47	7.87
Figure 3d
	CXCR4
	PopA	PopB	PopC	PopD
	68	72	21	67
	73	77	63	74
	68.5	61.5	51.9	73.5
	79.6	75.1	28.5	75.2
	73.5	72.6	38.8	72
	66.2	74.1	29.5	74.3
	CXCR4
	PopA	PopB	PopC	PopD
	0.6	0.5	1	1.2
	2.1	1.4	2.1	2.5
	1.7	2.3	1.5	1.6
	1.25	1.52	1.52	1.82
	0.88	0.97	0.52	1.55
	1.45	1.43	1.19	1.78

## Sheet: Figure 4
Figure 4b
	SLE Pop 2	Vax-HC Pop 2	SLE Pop 3	Vax-HC Pop 3	SLE Pop 5
	2.37	0.78	1.58	1.69	2.26
	1.99	1.22	2.67	1.84	1.79
	1.98	0.85	2.15	1.99	4.23
	2.33	1.45	2.24	1.55	2.94
	2.36	0.79	2.11	2.03	3.97
	1.66	1.02	3.23	1.8	4.03
	2.27	1.38	2.77	1.92	1.64
	1.67	1.76	2.43	1.23	2.4
	1.63	1.39	1.91	1.02	5.3
	1.68	0.85	2.89	1.76	4.18
	2.15	1.14	2.51	1.6	1.68
	2.31	1.07	2.09	1.72	1.98
	2.03	1.3	2.64	1.62	2.78
	2.06	1.53	2.51	1.85	3
	2.19	1.35	2.09	1.25	2.69
	2.36	1.49	2.51	1.46	3.02
	1.53	1.43	1.61	1.35	1.64
	1.67	1.24	2.44	1.82	2.38
	2.23	1.04	2.77	1.47	2.75
	2.1	1.32	2.75	1.55	2.75
	1.86	1.25	2.98	1.88	2.94
	2.45	0.99	2.47	1.59	1.98
	2.36	1.35	3.91	1.91	2.52
	1.95	1.48	2.7	1.95	3.25
	1.88	0.89	2.1	1.68	2.92
	2.29	1.42	3.73	1.82	3.04
	2.37	1.52	3.27	1.57	3.52
	1.96	0.79	2.97	1.61	4.02
	1.84	1.27	3.82	1.42	2.57
	2.25	0.98	2.69	1.55	3.25
	2.33	1.17	2.54	1.92	2.56
	2.15	0.98	2.89	1.85	2.82
	1.92	0.83	2.95	1.95	2.69
	1.98	0.87	3.17	1.38	3.04
	2.32	1.01	3.19	1.42	2.98
	2.55	1.24	2.26	1.82	2.85
	2.12	0.87	2.16	1.74	3.24
	2.02	1.04	2.68	1.52	2.05
	1.82	1.46	2.53	1.53	2.27
	1.95	0.79	2.85	1.75	2.76
	1.89	0.84	3.02	1.93	2.89
	2.53	1.04	2.68	1.22	3.37
	1.89	0.95	3.12	1.27	3.92
	2.11	1.23	2.88	1.57	2.69
	2.32	1.18	2.15	1.92	2.79
	1.98	0.94	2.55	1.25	2.91
	1.87	0.93	2.74	2.04	2.69
	2.08	1.29	2.59	1.57	3.42
	2.12	1.25	2.74	1.82	2.52
	2.02	1.18	2.58	1.49	2.44
Figure 4c
	Percentage
	SLE Pop 2	Vax-HC Pop 2	SLE Pop 3	Vax-HC Pop 3	SLE Pop 5
	43.41	2.72	68.2	3.25	82.02
	31.52	1.57	55.25	2.26	75.8
	45.3	3.51	72.23	3.71	84.21
	33.56	2.42	58.12	2.52	77.52
	37.52	2.62	67.21	2.87	79.55
	Counts
	SLE Pop 2	Vax-HC Pop 2	SLE Pop 3	Vax-HC Pop 3	SLE Pop 5
	2	0	7	0	4
	4	0	3	0	5
	5	0	2	0	0
	0	0	2	0	3
	1	0	4	0	9
	2	0	6	0	7	`
	1	0	3	0	4
	1	0	6	0	1
	2	1	4	0	6
	0	0	0	0	2
	0	0	4	1	5
	0	0	1	0	4
	1	0	0	0	5
	1	0	0	0	7
	5	0	0	0	4
	0	0	0	0	6
	0	0	0	0	4
	1	0	0	0	5
	0	0	0	0	7
	0	0	2	0	3
	0	0	1	0	4
	0	0	0	0	6
	2	0	0	0	5
	0	0	1	0	3
	0	0	8	0	4
	2	0	6	0	7
	0	0	4	0	4
	0	0	5	0	5
	2	0	3	0	6
	1	0	3	0	3
	3	0	4	0	4
	0	0	3	0	5
	1	0	3	0	3
	2	0	4	0	6
	2	0	5	0	4
	1	0	4	0	3
	3	0	4	0	5
	3	0	3	0	5
	2	0	5	0	3
	0	0	4	0	5
	2	1	4	0	4
	0	0	4	0	3
	4	0	3	0	4
	1	0	4	1	4
	4	0	4	0	3
	5	0	2	0	5
	0	0	6	0	3
	0	0	4	0	5
	0	0	4	0	4
	1	0	5	0	3
	6	0	3	0	5
	4	0	5	0	4
	0	1	6	0	5
	2	0	4	0	3
	0	0	4	0	7
	1	0	5	0	5
	2	0	6	0	6
	1	0	5	0	4
	0	0	5	0	3
	2	0	3	0	5
	1	0	4	0	4
	0	0	4	0	6
	3	0	3	0	3
	1	0	4	0	3
	1	0	3	0	5
	1	0	3	0	3
	2	0	0	1	3
	0	0	1	0	6
	1	0	4	0	2
	1	0	3	0	4
	2	0	3	0	3
	1	0	4	0	3
	2	0	2	0	1
	3	0	4	0	4
	2	0	4	0	5
	0	1	2	0	5
	4	0	4	0	2
	2	0	1	0	4
	1	0	3	0	3
	0	0	4	0	4
	1	0	4	0	3
	3	0	4	0	5
	2	0	2	0	6
	4	0	4	0	7
	1	0	4	0	5
	2	0	3	0	7
	3	0	2	0	5
	3	0	4	0	5
	2	0	2	0	6
	3	0	4	0	4
	0	0	4	0	6
	1	0	2	0	4
	2	0	4	0	5
	3	0	1	0	3
	2	0	0	0	5
	1	0	5	0	5
	2	0	3	0	3
	1	0	4	0	5
	0	0	2	0	6
	2	0	3	0	4
Figure 4e
	SLE Naive	Vax-HC Naive	SLE Pop 2	Vax-HC Pop 2	SLE Pop 3	Vax-HC Pop 3	SLE Pop 5
	1	0	2	2	5	2	4
	1	1	2	3	3	4	9
	1	0	3	2	2	4	4
	1	1	2	2	5	2	4
	1	0	2	3	4	2	5
	1	0	2	1	2	4	6
	1	1	2	3	3	2	4
	2	1	3	1	2	3	5
	1	1	3	4	2	3	3
	1	1	1	2	3	3	4
	1	1	2	2	4	3	5
	1	1	1	3	3	2	6
	0	1	2	2	4	3	5
	1	1	1	2	8	3	7
	1	0	3	2	6	3	6
	1	1	2	1	6	2	7
	1	0	3	2	5	4	6
	1	0	2	2	5	2	4
	1	1	2	2	7	3	5
	0	0	2	2	7	3	3
	0	1	2	3	9	3	6
	1	1	1	1	7	3	5
	0	0	2	2	7	3	5
	1	0	2	1	3	2	5
	2	1	2	3	7	2	3
	1	1	2	4	4	3	6
	0	1	3	2	5	4	5
	2	1	2	2	5	4	6
	1	0	2	4	4	3	7
	1	1	2	1	3	3	5
	1	1	2	3	5	3	5
	2	1	2	2	5	3	4
	0	1	2	2	4	3	5
	1	1	1	2	3	3	5
	0	1	3	2	5	3	6
	1	1	2	3	2	4	5
	1	1	2	1	5	2	6
	1	0	3	2	6	3	5
	2	1	2	2	7	4	5
	1	1	2	2	5	4	5
	2	0	2	3	4	3	4
	1	0	2	4	5	3	5
	1	1	2	2	5	3	3
	1	1	2	2	6	3	5
	1	1	2	2	4	2	5
	1	1	2	1	5	3	5
	0	1	1	2	7	4	4
	1	1	2	2	3	2	6
	1	0	1	1	5	3	5
	2	1	2	2	5	3	5

## Sheet: Figure 7
Figure 7b
	BCL-2
	Pop2		Pop3		Pop5
	Active SLE	Vax-HC	Active SLE	Vax-HC	Active SLE	Vax-HC
	1028	260	1297	263	845	220
	1242	285	1323	324	895	145
	1386	279	1382	419	780	105
	1282	260	1403	395	826	157
	1101	275	1566	312	719	182
	1215	312	1309	347	817	162
Figure 7c
	D0		D3		D7		D14		D28
	SLE	Vax-HC	SLE	Vax-HC	SLE	Vax-HC	SLE	Vax-HC	SLE	Vax-HC
	100	100	117.32	86.21	101.22	25.86	95.12	8.62	57.32	0
	100	100	102.05	81.36	89.33	5.12	64.08	0	29.33	0
	100	100	97.63	84.78	121.64	17.39	58.21	0	55.12	0
	100	100	119.63	75.71	146.07	10.03	72.63	0	24.21	0
	100	100	123.3	66.21	116.32	34.32	124.62	15.05	63.24	0
Figure 7d
	IL-10
	Pop2		Pop3		Pop5
	Active SLE	Vax-HC	Active SLE	Vax-HC	Active SLE	Vax-HC
	0.072	0.043	0.208	0.022	0.122	0.067
	0.063	0.053	0.223	0.022	0.143	0.076
	0.082	0.041	0.199	0.025	0.135	0.068
	0.076	0.031	0.201	0.011	0.128	0.051
	0.073	0.057	0.219	0.032	0.117	0.055
	0.091	0.026	0.222	0.012	0.156	0.079
	APRIL
	Pop2		Pop3		Pop5
	Active SLE	Vax-HC	Active SLE	Vax-HC	Active SLE	Vax-HC
	2.6	0.035	7.074	0.872	4.771	3.536
	3.315	0.026	6.812	0.871	4.485	3.835
	3.406	0.0416	6.435	0.949	4.641	4.238
	3.536	0.0364	7.956	0.767	4.966	4.147
	3.225	0.0065	5.447	0.715	4.719	3.897
	2.756	0.0169	8.45	1.04	5.265	3.64
Figure 7e
	Pop2
	APRIL blocking Ab				IL-10 blocking Ab				APRIL + IL-10 blocking Ab				IgG1				IgG2b				IgG1 + IgG2b
	Concentration				Concentration				Concentration				Concentration				Concentration				Concentration
	0	0.5	1	4	0	0.5	1	4	0	0.5	1	4	0	0.5	1	4	0	0.5	1	4	0	0.5	1	4
	100	62.38	65.23	24.74	100	84.87	78.23	49.82	100	51.86	42.92	16.78	100	100	92.12	94.23	100	100	100	100	100	91.27	97.22	100
	100	67.59	58.56	25.87	100	69.85	83.58	55.89	100	63.96	46.78	14.43	100	98.12	98.58	97.56	100	100	99.21	95.78	100	100	94.57	97.28
	100	76.58	47.23	23.82	100	85.28	79.15	65.24	100	57.15	41.01	13.59	100	100	99.02	99.25	100	97.24	99.12	97.35	100	99.24	100	94.46
	100	59.24	51.89	32.95	100	91.78	71.83	57.94	100	53.21	57.79	21.02	100	96.23	92.67	94.24	100	100	100	96.52	100	100	96.32	100
	100	64.32	60.13	20.15	100	86.84	74.29	49.12	100	54.02	52.05	21.56	100	94.57	99.24	92.45	100	98.23	100	93.22	100	100	93.41	92.38
	Pop3
	APRIL blocking Ab				IL-10 blocking Ab				APRIL + IL-10 blocking Ab				IgG1				IgG2b				IgG1 + IgG2b
	Concentration				Concentration				Concentration				Concentration				Concentration				Concentration
	0	0.5	1	4	0	0.5	1	4	0	0.5	1	4	0	0.5	1	4	0	0.5	1	4	0	0.5	1	4
	100	72.32	66.89	32.01	100	84.78	72.39	54.68	100	72.26	49.27	26.12	100	95.25	94.38	91.01	100	97.12	93.85	99.23	100	97.85	92.19	92.39
	100	77.82	69.35	33.78	100	91.87	78.85	65.59	100	73.24	51.27	29.36	100	97.25	94.82	94.32	100	92.39	94.99	92.32	100	92.97	93.78	100
	100	76.58	56.28	35.38	100	81.02	79.01	53.29	100	56.68	48.96	20.15	100	99.24	97.92	92.59	100	98.55	96.83	95.63	100	95.68	92.33	91.92
	100	67.36	59.12	38.21	100	82.64	81.49	62.98	100	62.87	68.12	18.83	100	97.26	96.71	90.55	100	97.27	95.82	91.47	100	94.69	100	95.58
	100	66.39	62.68	29.84	100	86.85	84.69	68.57	100	53.98	62.27	31.89	100	100	97.49	90.57	100	100	95.23	95.28	100	97.62	91.79	97.17
	Pop5
	APRIL blocking Ab				IL-10 blocking Ab				APRIL + IL-10 blocking Ab				IgG1				IgG2b				IgG1 + IgG2b
	Concentration				Concentration				Concentration				Concentration				Concentration				Concentration
	0	0.5	1	4	0	0.5	1	4	0	0.5	1	4	0	0.5	1	4	0	0.5	1	4	0	0.5	1	4
	100	72.12	67.87	29.12	100	82.87	80.13	45.12	100	59.23	46.75	25.84	100	98	92	95	100	97.12	89.12	92.49	100	98.38	99.34	92.72
	100	73.89	69.23	32.14	100	77.69	68.96	53.14	100	67.14	54.18	28.11	100	98	95	91	100	98.78	90.23	98.13	100	92.55	94	96.36
	100	78.92	45.58	35.84	100	75.84	76.23	47.87	100	70.89	50.91	12.87	100	93	100	93	100	95.12	98.79	95.42	100	95.37	94.27	100
	100	89.14	56.89	29.12	100	82.78	73.87	66.89	100	62.38	54.85	17.32	100	94	96	96	100	100	99.12	95.27	100	98.73	100	96.66
	100	64.25	62.21	26.76	100	94.15	66.89	54.92	100	48.89	42.23	25.12	100	95	92	93	100	91.23	98.93	92.75	100	100	98.59	95.12

## Sheet: Supplemental Figure 1
Supplemental Fig. 1
Supplemental Fig. 1a
		Total ASC	CD19+ ASCs	CD19- ASCs
	SLEDAI	% of ( B cells + ASCs)	% of ( B cells + ASCs)	% of ( B cells + ASCs)
	16	26.8084	20.435	8.01028
	10	4.63223	3.99357	0.670149
	0	1.67316	1.41331	0.26358
	0	0.62087	0.466376	0.155217
	6	3.31891	0.880541	2.46003
	1	0.599044	0.423601	0.176189
	2	0.446453	0.27606	0.170865
	8	7.62563	6.43488	1.27265
	0	0.963862	0.891168	0.0733476
	4	8.5779	7.68685	0.965241
	0	3.31216	1.89998	1.43953
	6	4.74534	1.63931	3.15779
	2	0.959512	0.864011	0.0963327
	3	3.75887	3.36207	0.410601
	4	3.05482	2.72349	0.340607
	2	4.28957	2.78399	1.54869
	4	6.67447	0.461139	6.24212
	6	2.36939	2.07532	0.300304
	4	5.37594	4.62813	0.784103
	2	1.26987	0.69023	0.583665
	2	1.69805	1.13938	0.56511
	4	3.80571	2.27045	1.57092
	5	3.22664	2.1973	1.05246
	0	2.39745	1.96043	0.445756
	2	0.995956	0.905515	0.0912671
	4	8.68969	4.33659	4.55044
	8	9.30867	6.31664	3.19377
	12	15.7369	6.43607	9.9406
	1	4.28491	0.555394	3.75035
	4	3.29739	2.95122	0.356698
	4	7.63735	4.38761	3.39886
	0	5.18647	3.27927	1.97187
	0	1.58289	1.23923	0.34797
	0	3.41371	2.93655	0.491596
	3	7.12842	6.70716	0.451545
	0	5.97661	0.655725	5.356
	2	0.686276	0.495125	0.192102
	10	24.3486	17.1817	8.65385
	8	6.98249	4.61369	2.48337
	1	9.39781	8.77427	0.683522
	0	2.43189	1.11619	1.33055
	2	2.65019	1.90858	0.756036
	0	6.00523	4.83203	1.23277
	0	5.57817	4.95734	0.653217
	0	4.06575	1.68854	2.41804
	0	4.30586	1.15031	3.19228
	11	10.0334	9.23134	0.883645
	0	6.80063	5.95379	0.900457
	4	1.7867	1.19686	0.596989
	4	1.61964	1.28238	0.341642
	13	5.43956	4.78269	0.689866
	8	7.42492	2.47852	5.07212
	4	1.51841	0.266593	1.25516
	4	11.4722	3.28133	8.46873
	4	5.52481	3.94336	1.64638
	4	7.08165	2.85507	4.3508
	8	2.67333	2.64215	0.0320231
	2	3.3801	2.97936	0.413054
	4	4.2836	4.01297	0.281947
	2	15.1031	9.35337	6.34304
	4	3.57066	1.32071	2.28006
	0	10.1591	8.62558	1.67824
	0	2.11306	1.78459	0.334436
	12	8.16542	2.8934	5.4291
	0	0.536271	0.51418	0.0222053
	8	8.18038	7.54519	0.687031
	4	1.01338	0.623587	0.392234
	0	0.946251	0.560584	0.387841
	0	2.56953	2.08399	0.495874
	5	16.2771	14.4233	2.1662
	4	5.04988	2.03506	3.07745
	2	1.30738	0.327608	0.982994
	6	0.321373	0.159548	0.162084
	6	17.2202	15.903	1.56629
	9	30.6819	8.60891	24.1523
	6	1.08585	0.606311	0.482459
	4	0.768139	0.343985	0.425618
	1	5.932	0.581337	5.38195
	3	6.05029	2.18532	3.95132
	3	2.51255	0.330013	2.18977
	4	2.10864	1.79398	0.320409
	0	0.0283717	0.0201771	0.00819626
	4	12.3875	3.02667	9.65299
	6	2.92603	1.52762	1.4201
Supplemental Fig. 1b
		Pop2	Pop3	Pop4	Pop5
	SLEDAI	% of ( B cells + ASCs)	% of ( B cells + ASCs)	% of ( B cells + ASCs)	% of ( B cells + ASCs)
	16	15.732	3.74428	6.57449	1.94546
	10	2.07408	1.79632	0.19882	0.453922
	0	1.09158	0.172354	0.183845	0.0689417
	0	0.294891	0.142637	0.0849413	0.052888
	6	0.395439	0.351756	1.41392	0.678223
	1	0.242057	0.1412	0.0353	0.131114
	2	0.198763	0.027606	0.126988	0.0220848
	8	4.32835	1.85703	0.618066	0.604835
	0	0.579683	0.289841	0.0395238	0.0329365
	4	5.33298	1.88887	0.491265	0.417707
	0	1.43545	0.267838	1.08391	0.150659
	6	0.910949	0.627146	1.7703	1.28803
	2	0.512679	0.321737	0.045826	0.0496448
	3	1.92091	1.23313	0.30922	0.0955772
	4	2.32831	0.352451	0.160205	0.128164
	2	1.87601	0.857034	0.915716	0.627764
	4	0.0480354	0.0672495	3.83322	2.33452
	6	1.4303	0.460393	0.223687	0.0420153
	4	3.04211	1.43715	0.538595	0.221934
	2	0.483954	0.170574	0.543457	0.0317347
	2	0.620236	0.387989	0.319681	0.199459
	4	1.43573	0.681135	1.26878	0.253756
	5	0.99868	1.12764	0.675784	0.308901
	0	1.36141	0.471955	0.305561	0.136141
	2	0.706302	0.105732	0.0663156	0.0173113
	4	3.39843	0.871147	2.556	2.0965
	8	4.44579	1.70992	1.87085	1.18688
	12	3.33755	2.66902	5.85062	4.89064
	1	0.0901425	0.447805	2.27101	1.41029
	4	1.73576	1.01565	0.270563	0.0874126
	4	1.52522	2.62003	2.51974	0.835736
	0	2.7277	0.403312	1.72507	0.247515
	0	0.723849	0.447049	0.20094	0.133188
	0	1.84638	0.913532	0.245632	0.231833
	3	3.93398	2.33563	0.172917	0.25311
	0	0.288121	0.244406	5.34515	0.202679
	2	0.276154	0.171551	0.10042	0.0864726
	10	6.82513	8.96435	5.7725	2.9202
	8	3.04104	1.49818	1.74242	0.735688
	1	6.15703	2.42236	0.527887	0.148006
	0	0.479716	0.594923	1.23329	0.0887663
	2	1.44168	0.368611	0.499672	0.24574
	0	3.34848	1.19706	0.810204	0.385029
	0	2.48937	2.28142	0.336402	0.296645
	0	1.12524	0.473114	2.45104	0.0174978
	0	0.613497	0.460123	1.84049	1.15031
	11	5.91499	2.96967	0.490887	0.356705
	0	4.75791	1.07785	0.710985	0.1877
	4	0.892283	0.257389	0.523358	0.0557677
	4	0.971305	0.228542	0.222194	0.114271
	13	1.38317	2.9692	0.172128	0.504088
	8	1.46967	0.934114	4.57923	0.664259
	4	0.110903	0.106637	0.556646	0.533185
	4	1.72136	1.12964	4.35718	4.46477
	4	2.67073	1.12724	0.950987	0.538727
	4	0.0699722	0.0289082	0.0681335	0.0289082
	8	2.06675	0.514942	0.0245669	0.00698472
	2	1.39628	1.48493	0.104483	0.281788
	4	2.14209	1.66189	0.13292	0.129079
	2	4.33607	4.71814	6.14908	0.573097
	4	0.81444	0.154083	1.62888	0.484262
	0	4.69187	1.86846	0.722941	0.631797
	0	0.777161	0.948348	0.0749892	0.254509
	12	0.725543	2.03196	1.72289	3.80746
	0	0.422951	0.0814377	0.0131351	0.00835871
	8	5.19177	1.84136	0.566313	0.105124
	4	0.309309	0.269559	0.21987	0.1354
	0	0.185502	0.101924	0.179387	0.00611546
	0	1.00366	1.01063	0.386827	0.0906081
	5	6.78425	7.01359	0.713035	1.44692
	4	0.558377	1.45139	2.48254	0.688729
	2	0.148913	0.137331	0.56256	0.322645
	6	0.102166	0.0391871	0.127358	0.0195936
	6	8.79851	5.57604	1.03814	0.48507
	9	6.87882	0.950773	25.489	3.22639
	6	0.517369	0.06013	0.399614	0.0288123
	4	0.274781	0.0549562	0.350092	0.0549562
	1	0.340784	0.170392	4.7409	0.350807
	3	1.65225	0.284678	3.28775	0.633547
	3	0.275011	0.034631	1.88433	0.209823
	4	0.618987	1.09029	0.0868753	0.225876
	0	0.0145023	0.00315266	0.00504426	0.0018916
	4	2.74164	0.182023	10.3415	0.217299
	6	1.36037	0.0767534	1.24581	0.118567

## Sheet: Supplemental Figure 4
Supplemental Fig. 4a
	IgG/IgA
	Pop2			Pop3			Pop4			Pop5
	Active SLE	Inactive SLE		Active SLE	Inactive SLE		Active SLE	Inactive SLE		Active SLE	Inactive SLE
	1.26	0.48		1.58	0.61		1.03	0.65		1.87	0.63
	0.94	0.61		1.42	1.16		1.07	0.4		1.94	0.81
	1.38	0.74		2	0.89		1.04	0.88		1.77	1.34
	0.99	0.74		1.02	0.81		1.15	0.83		1.68	0.77
	1.39	0.49		1.47	0.33		1.05	0.42		1.31	0.29
	0.97	0.56		1.26	1.02		1.03	0.59		2.49	0.76
	IgG/IgM
	Pop2			Pop3			Pop4			Pop5
	Active SLE	Inactive SLE		Active SLE	Inactive SLE		Active SLE	Inactive SLE		Active SLE	Inactive SLE
	15.12	8.62		12.85	7.99		0.86	7.87		21.67	12.76
	10.59	3.75		15.53	4.68		5.01	0.79		15.38	8.14
	9.46	0.27		14.44	3.22		7.74	2.92		18.92	11.28
	9.67	3.31		10.03	4.85		16	3.21		12.55	5.52
	4.83	2.87		16.03	3.41		5.59	3.41		19.37	7.96
	12.52	3.4		7.51	3.5		10.93	2.56		18.4	12.08
Supplemental Fig. 4c
	Pop2							Pop3							Pop4							Pop5
	IgA		IgG		IgM			IgA		IgG		IgM			IgA		IgG		IgM			IgA		IgG		IgM
	Ki-67+	Ki-67-	Ki-67+	Ki-67-	Ki-67+	Ki-67-		Ki-67+	Ki-67-	Ki-67+	Ki-67-	Ki-67+	Ki-67-		Ki-67+	Ki-67-	Ki-67+	Ki-67-	Ki-67+	Ki-67-		Ki-67+	Ki-67-	Ki-67+	Ki-67-	Ki-67+	Ki-67-
	59.9	72.5	34	21.9	3.3	4.9		44.5	78.9	46.4	13.9	4.9	3.3		40.6	37.7	27.3	15.7	2.38	2.8		43	77.6	38.5	20.9	8.4	4.8
	41.6	81.8	35.3	21.2	6.2	5.2		28.8	65	51.2	20.2	15.1	6.2		22.6	33.3	11.6	2.5	7.9	1.2		31	100	42	9.1	5.2	0
	48.4	51.6	47.7	25.5	2.6	5.5		30.9	81.2	60.7	24.1	7.8	0.8		14	8.3	43.2	1.4	0	0		18.5	71	54.4	51.7	2.9	0
	46.8	54.5	25.1	11.1	8.02	10.6		33.1	55.7	41.5	28.2	8	4.5		31.1	6.1	27.2	10.7	8.1	6		40.2	62.2	37.9	10.5	5.7	2.3
	42.1	64.4	32.7	16.1	11	3.9		57.1	70.5	32.8	16	8.5	3.6		38.9	32.5	28.9	7.8	6.8	2.7		27.8	70.6	40	4.6	26.7	0
	42.9	61.5	35.9	28.1	10.6	2.5		28.8	49.6	49.5	24.4	2.1	8.1		26.5	4	29.9	0	18.1	4.6		15.2	40	50	17.6	2.1	6.6
									`
